# Supplementary material for: Novel chemical starting points for drug discovery in leishmaniasis and Chagas disease
Source: Int J Parasitol Drugs Drug Resist. 2019 May 22;10:58–68. doi: 10.1016/j.ijpddr.2019.05.002 (PMC6545338; doi:10.1016/j.ijpddr.2019.05.002)
Supplement: Multimedia component 1 [file mmc1.xml]

<?xml version="1.0" encoding="UTF-8" standalone="no"?><data:data><datasets><author>cmcnamara@calibr.org</author><type>0</type><dataset><value>1</value><reason>Data will be made available on request</reason><comments/></dataset></datasets></data:data>
